# Supplementary material for: The human kidney capsule contains a functionally distinct mesenchymal stromal cell population
Source: PLoS One. 2017 Dec 5;12(12):e0187118. doi: 10.1371/journal.pone.0187118 (PMC5716605; doi:10.1371/journal.pone.0187118)
Supplement: S1 Table — Quantile normalized average signals are shown. Abbreviations: kPSC: kidney cortex perivascular stromal cell, cMSC: kidney capsule-derived mesenchymal stromal cell. (XLSX) [file pone.0187118.s003.xlsx]

## Sheet: Sheet1
Top 50 upregulated genes cMSC							Top 50 upregulated genes kPSC
	cMSC		kPSC					cMSC		kPSC
SYMBOL	average signal	standard deviation	average signal	standard deviation	fold increase	DiffScore	SYMBOL	average signal	standard deviation	average signal	standard deviation	fold increase	DiffScore
MFAP4	6273.3	943.377	636.487	318.509	9.85613	344.591	C21orf7	1941.52	563.343	8138.7	263.918	0.238554	-341.834
H19	1059.63	97.0786	134.585	9.75919	7.87332	344.591	CCDC81	166.741	7.52477	442.743	16.6803	0.376609	-257.944
PROS1	2120.4	357.778	353.988	69.5643	5.99003	344.591	EDN1	498.136	100.892	2209.13	241.971	0.22549	-255.67
FLRT2	2292.7	152.66	393.506	51.517	5.82634	344.591	NES	230.417	29.444	942.401	103.168	0.2445	-245.993
CRABP2	2121.83	257.037	428.184	99.9631	4.9554	344.591	TRAM2	1377.13	238.255	3274.31	186.906	0.420585	-217.193
SCRN1	2319.45	69.957	506.446	168.197	4.57986	344.591	KRT34	178.268	9.26869	416.386	19.94	0.428133	-196.046
SLC12A8	1240.94	95.5063	308.135	29.5906	4.02725	344.591	SPCS3	514.832	36.4953	1007.48	48.632	0.511009	-191.427
ASS1	3749.66	168.101	941.331	276.97	3.98336	344.591	TXNDC17	4004.7	339.586	7222.09	409.672	0.554508	-191.398
ASAP3	2535.1	312.19	682.072	36.4803	3.71677	344.591	IGFBP7	10935.6	1757.14	25244.6	1860.78	0.433184	-185.93
ANKRD37	4336.12	458.968	1232.61	335.96	3.51783	344.591	LRRC38	193.902	16.2417	1666.1	261.086	0.116381	-185.71
SORCS2	472.085	51.591	147.828	10.9615	3.19348	344.591	NTN4	625.545	86.4516	2193.25	227.768	0.285213	-185.367
RARRES3	829.755	51.3404	260.918	60.7557	3.18014	344.591	KHDRBS3	432.148	76.2739	1193.52	88.8294	0.362079	-182.952
DPP4	951.656	87.787	335.466	64.1286	2.83682	344.591	SPHK1	206.207	13.6377	420.868	6.62847	0.489957	-170.917
FLJ36070	678.79	76.5846	249.981	20.5284	2.71537	344.591	PHLDA2	241.198	19.1317	493.223	8.51006	0.489025	-165.016
GPC6	1401.63	141.091	580.145	43.6451	2.41601	344.591	COX17	1100.33	332.141	3120.4	137.865	0.352625	-160.169
PLCE1	520.552	37.7959	225.446	12.9453	2.30898	344.591	DNAJB11	3805.14	137.692	6524.32	460.585	0.583224	-160.169
CEBPD	5843.55	258.11	2552.97	187	2.28892	344.591	C6orf129	380.52	33.0968	734.057	52.9139	0.51838	-148.593
HOXA5	5120.61	145.907	2265.3	121.599	2.26046	344.591	FST	759.813	129.841	2482.64	268.04	0.30605	-140.693
NAB1	1090.69	7.69984	497.072	33.1703	2.19422	344.591	GATAD2A	1407.62	80.0395	2231.76	123.058	0.630724	-139.916
ZFP36L1	5033.99	268.74	2446.35	301.722	2.05775	344.591	TMEM2	544.037	26.0271	1091.39	103.107	0.498482	-136.069
IL20RB	439.243	23.5821	224.446	4.95508	1.95701	344.591	MARCH4	679.66	151.547	1598.54	110.813	0.425175	-134.463
KIAA1310	3968.57	292.728	2047.36	175.049	1.93838	344.591	ZNF593	799.22	73.0487	1342.84	82.3941	0.595172	-127.795
DCN	21038.1	744.814	10870.5	162.136	1.93533	344.591	SC65	657.259	48.7545	1061.16	38.234	0.619376	-121.621
MXD4	3562.32	162.744	1901.42	84.3188	1.87351	344.591	NTF3	519.149	87.6284	1610.77	219.315	0.322299	-120.12
AK3	3020.66	247.639	1629.88	73.0535	1.8533	344.591	SLC2A1	1321.27	301.702	2940.72	120.909	0.449302	-119.142
FOXC1	1589.71	24.461	870.919	69.396	1.82533	344.591	LOC729768	5247.9	369.54	9180.14	778.759	0.571658	-118.913
TNFRSF1A	2390.31	114.08	1375.79	11.4114	1.73741	344.591	LOC728492	1145.82	164.718	2154.79	144.761	0.531754	-118.634
C2orf64	976.084	27.8395	581.069	40.1343	1.67981	344.591	HES4	295.254	38.9997	1607.62	283.841	0.183659	-118.623
RAB31	3127.72	222.97	1905.81	96.2462	1.64115	344.591	TNFRSF12A	1774.03	215.77	3413.71	289.558	0.519676	-116.976
ZMIZ1	3437.09	224.333	2121.66	136.879	1.62	344.591	WSB2	928.906	37.7883	1814.63	188.161	0.511897	-112.585
KLHDC2	3264.49	93.5486	2022.51	110.924	1.61408	344.591	CD59	684.376	64.2327	1250.6	57.8827	0.547238	-111.08
CLEC16A	1828.98	112.885	1160.15	39.8858	1.5765	344.591	SEC61G	8581.11	1151.8	14938.5	474.067	0.57443	-109.388
ASS1	2748.47	370.861	410.018	134.09	6.70329	233.342	RCAN1	527.41	42.7995	1121.66	51.9942	0.470206	-107.537
TRO	891.193	45.3492	540.59	7.09952	1.64856	229.895	SEC14L1	315.042	12.7943	537.38	11.5806	0.586255	-106.782
C1S	2793.19	513.381	608.693	88.2316	4.58884	213.735	MIF	6823.56	956.38	12125.5	329.904	0.562744	-106.314
CCDC80	2228.52	410.852	1174.84	40.3259	1.89687	180.92	SERPINE1	5725.74	1232.74	16887.1	2270.96	0.339061	-105.648
WISP1	415.554	37.6876	213.028	18.2469	1.9507	172.296	RRP7A	809.406	69.6164	1286.49	35.0756	0.62916	-105.455
TMTC1	461.118	29.992	218.056	22.2537	2.11468	172.296	MAP4K2	1118.52	95.7136	1755.07	13.0863	0.637307	-103.528
C1R	1125.34	123.441	292.357	33.6394	3.8492	172.296	COL7A1	489.573	90.8154	1232.39	147.749	0.397256	-99.9936
SPRY1	1221.89	158.866	354.991	32.5442	3.44204	151.426	ENO2	248.391	31.7906	555.589	57.7881	0.447077	-99.0953
FAM20B	2760.3	224.134	1553.05	111.456	1.77734	129.287	LOC650832	590.193	50.0429	940.232	59.048	0.62771	-98.5041
LOC652815	742.104	69.9172	354.761	28.3376	2.09184	129.287	SLC16A3	2902.91	379.817	6900.8	877.975	0.420663	-98.2082
GFOD1	1316.61	206.895	317.491	38.2519	4.14692	126.514	TAGLN2	1063.4	135.702	2565.03	290.841	0.414578	-92.6727
RPL15	13391.4	698.093	8641.65	294.771	1.54963	126.514	ESYT1	2254.67	171.901	3366.45	178.659	0.669748	-92.3417
GLS	1838.17	92.3328	1186.56	35.0104	1.54916	123.685	TNS1	354.209	24.8892	683.522	71.205	0.518212	-90.5197
FAM20A	504.04	64.4566	175.675	7.84233	2.86916	117.236	FAM36A	663.524	31.5768	1013.48	70.2936	0.654698	-90.1795
EPHA4	601.168	81.5858	203.686	1.32258	2.95144	115.776	ATP8B1	241.204	19.5789	420.466	9.12618	0.57366	-88.3431
DUSP22	986.941	58.4607	630.582	13.3688	1.56513	115.162	CLIC1	3805.85	291.11	6239.25	538.886	0.609986	-87.8209
PLD3	1550.14	82.0483	852.224	69.3591	1.81894	114.864	ADAM19	728.679	38.5965	2465.39	259.551	0.295564	-85.9814
CCNY	1327.49	80.5716	852.673	15.1645	1.55685	114.864	CNTN1	215.145	18.783	592.475	74.6315	0.363129	-85.5775
