# Supplementary material for: The human kidney capsule contains a functionally distinct mesenchymal stromal cell population
Source: PLoS One. 2017 Dec 5;12(12):e0187118. doi: 10.1371/journal.pone.0187118 (PMC5716605; doi:10.1371/journal.pone.0187118)
Supplement: S2 Table — Abbreviations: kPSC: kidney cortex perivascular stromal cell, cMSC: kidney capsule-derived mesenchymal stromal cell. (XLSX) [file pone.0187118.s004.xlsx]

## Sheet: Sheet1
Supplemental table 2: Differential expression of miRNAs
		cMSC	kPSC
Unique id	Parametric p-value	mean normalized 2^(40-CT)	mean normalized 2^(40-CT)	Fold-change
hsa-miR-874	< 1e-07	0.71	1.63096e+10	< 1e-07
hsa-miR-371-3p	3.75e-05	0.71	98.7	0.0072
hsa-miR-380-3p	0.0001427	21.11	113.38	0.19
hsa-miR-598	0.0009735	5042.77	10623.7	0.47
hsa-miR-24	0.0010131	445995	881744	0.51
hsa-miR-224	0.0020389	34317.8	2702.35	12.7
hsa-miR-193b	0.002364	111499	67847.1	1.64
hsa-miR-200a	0.0025048	1.91	578.03	0.0033
hsa-miR-888	0.0035623	43237.7	80684.3	0.54
hsa-miR-422a	0.0041185	90565.1	185364	0.49
hsa-miR-372	0.0042017	172.84	539.32	0.32
hsa-miR-28	0.0046472	2964.01	7512.1	0.39
hsa-miR-485-3p	0.0046533	12416.8	18179.2	0.68
hsa-miR-135a	0.0059941	22.11	1.15	19.25
hsa-miR-523	0.0060654	233.4	1196.83	0.2
hsa-miR-490	0.0066441	41285.1	92681.9	0.45
hsa-miR-146a	0.0071376	2463.8	20523.7	0.12
hsa-miR-145	0.0073906	97065.2	295951	0.33
hsa-miR-143	0.0082541	32019.6	92681.9	0.35
hsa-miR-181a	0.0085695	2964.01	5404.71	0.55
hsa-miR-23a	0.0100331	1588.37	3756.05	0.42
hsa-miR-493	0.0107319	1625.5	2749.59	0.59
hsa-miR-192	0.011267	11320.6	36993.9	0.31
hsa-miR-204	0.0118554	20171.1	4096	4.92
hsa-miR-125a-5p	0.0121157	27874.7	47151	0.59
hsa-miR-367	0.0139019	3821.7	11386.2	0.34
hsa-miR-629	0.0153507	57.02	4.76	11.99
mmu-miR-153	0.0164421	2298.8	8480.89	0.27
hsa-miR-590-5p	0.0170906	11320.6	16961.8	0.67
hsa-miR-27a	0.017186	31288.3	56072.3	0.56
hsa-miR-365	0.0192162	37640.6	51418.5	0.73
hsa-miR-302c	0.0193842	185364	364359	0.51
hsa-miR-197	0.0198682	9855.19	14766.1	0.67
hsa-miR-301	0.0205545	176.88	486.06	0.36
hsa-miR-147	0.0210266	1448.16	3385.14	0.43
hsa-miR-520e	0.0214974	32.75	77.44	0.42
hsa-miR-376b	0.0250317	119501	140480	0.85
hsa-miR-520a	0.0255847	1047.94	2233.36	0.47
hsa-miR-105	0.0256116	3.32	157.59	0.021
hsa-miR-518d	0.0294836	8.57	38.05	0.23
hsa-miR-672	0.0304427	0.71	1.04	0.68
hsa-miR-122	0.0305152	3176.75	5042.77	0.63
hsa-miR-141	0.0314291	161.27	641.36	0.25
mmu-miR-374-5p	0.0315903	122295	198668	0.62
hsa-miR-342-3p	0.0328843	15644.1	31651.8	0.49
hsa-miR-223	0.0341382	536543	1.12384e+06	0.48
hsa-miR-330	0.0342484	287.35	1423.28	0.2
hsa-miR-200b	0.0362279	1290.16	3956.48	0.33
hsa-miR-181c	0.0388693	150.47	343.7	0.44
hsa-miR-98	0.0417283	1552.09	2478.07	0.63
hsa-miR-509-5p	0.0422394	228.07	846.29	0.27
hsa-miR-511	0.0437521	0.71	6.84	0.1
hsa-miR-618	0.0443896	13937.3	31108	0.45
hsa-miR-889	0.0449957	185.25	445.72	0.42
hsa-miR-455-3p	0.0453453	1231.9	2194.99	0.56
hsa-miR-345	0.0455792	9410.14	13777.2	0.68
hsa-miR-34a	0.0456593	24266.3	17559.9	1.38
hsa-miR-628-5p	0.0459381	388261	728718	0.53
hsa-miR-95	0.0461109	2.35	54.76	0.043
hsa-miR-431	0.0463494	3326.99	7643.41	0.44
hsa-miR-186	0.0475772	588494	1.14348e+06	0.51
hsa-miR-337-5p	0.0477946	44248.3	80684.3	0.55
hsa-miR-518f	0.0489654	956010	1.95671e+06	0.49
hsa-miR-652	0.0505398	315.17	831.75	0.38
hsa-miR-301b	0.0556088	3.48	163.14	0.021
hsa-miR-27b	0.0560124	7643.41	11993.8	0.64
hsa-miR-450b-3p	0.0608508	32768	55109	0.59
hsa-miR-363	0.0611833	37640.6	67847.1	0.55
hsa-miR-454	0.0618588	21125	33923.6	0.62
hsa-miR-636	0.0630247	1.82568e+06	3.12408e+06	0.58
hsa-miR-625	0.0649626	315.17	55.72	5.66
hsa-miR-200c	0.0680835	67067.9	185364	0.36
hsa-miR-15a	0.0703495	912839	1.24697e+06	0.73
hsa-miR-885-5p	0.0775213	21.11	157.59	0.13
hsa-miR-494	0.077797	16384	21618.8	0.76
hsa-miR-146b	0.0794297	45282.5	9410.14	4.81
hsa-miR-433	0.0794875	1448.16	2478.07	0.58
hsa-miR-28-3p	0.0821635	29193	42494.8	0.69
hsa-let-7c	0.0824	5660.32	1978.24	2.86
hsa-miR-29c	0.0830359	222997	370728	0.6
hsa-miR-505	0.0835356	3.82	128	0.03
hsa-miR-486	0.0841534	466.8	831.75	0.56
hsa-miR-17	0.0851337	165140	248864	0.66
hsa-miR-99b	0.0852044	10085.5	15825.9	0.64
hsa-miR-106b	0.0853327	6968.67	11585.2	0.6
hsa-miR-155	0.0901974	233544	397336	0.59
hsa-miR-146b-3p	0.0928212	24.25	0.92	26.45
hsa-miR-103	0.0956673	4492.6	7131.55	0.63
hsa-miR-381	0.0971625	2.83	25.99	0.11
hsa-miR-18a	0.0972805	741	1606.83	0.46
hsa-miR-194	0.0975702	5.4	184.18	0.029
hsa-miR-487b	0.10076	1782.89	2435.5	0.73
hsa-miR-329	0.102819	64	2846.55	0.022
hsa-miR-106a	0.103139	169000	248864	0.68
hsa-miR-150	0.103189	0.71	4.36	0.16
hsa-miR-429	0.103307	2.19	149.6	0.015
hsa-miR-26a	0.104027	97065.3	76597	1.27
hsa-miR-373	0.105395	13.93	207.94	0.067
hsa-miR-133a	0.107052	35.1	955.43	0.037
hsa-miR-147b	0.111366	831.75	1327.96	0.63
hsa-miR-654-3p	0.112268	4.29	43.71	0.098
hsa-miR-369-3p	0.112707	23.7	105.79	0.22
hsa-miR-32	0.113135	1000.61	530.06	1.89
hsa-miR-518e	0.113252	3.25	24.25	0.13
hsa-miR-184	0.113757	53.2	2120.22	0.025
hsa-miR-29b	0.114155	1123.15	469.51	2.39
hsa-miR-489	0.114326	280.79	1078.64	0.26
hsa-miR-886-5p	0.115641	4815.05	10809.4	0.45
mmu-miR-137	0.116565	2830.16	4466.72	0.63
hsa-miR-671-3p	0.117207	2521.38	1136.2	2.22
hsa-miR-130b	0.117835	7298.25	13540.6	0.54
hsa-miR-370	0.119405	7298.25	10623.7	0.69
mmu-miR-491	0.129715	1588.37	861.08	1.84
hsa-miR-20a	0.129796	46341	67847.1	0.68
hsa-miR-455	0.130505	1024	1525.43	0.67
hsa-miR-561	0.131248	406623	602249	0.68
hsa-miR-31	0.135279	1.00122e+06	552265	1.81
mmu-miR-379	0.136258	7468.83	9912.27	0.75
hsa-miR-517b	0.140888	0.71	3.48	0.2
hsa-miR-190	0.141095	1.55	14.17	0.11
hsa-miR-375	0.142297	1000.61	1722.16	0.58
hsa-miR-582-5p	0.148071	18.81	219.03	0.086
hsa-miR-324-3p	0.148891	2830.16	3444.31	0.82
hsa-miR-182	0.15068	0.71	12.55	0.056
hsa-miR-521	0.151353	45.25	1024	0.044
hsa-let-7d	0.155314	6066.58	9248.48	0.66
hsa-miR-376a	0.155968	12133.2	19484	0.62
mmu-miR-499	0.156211	794.19	320.68	2.48
hsa-miR-19a	0.156757	11856	15825.9	0.75
hsa-miR-412	0.159076	99.27	2702.35	0.037
hsa-miR-517a	0.16168	0.71	2	0.35
hsa-miR-33b	0.16168	0.71	0.92	0.77
hsa-miR-129	0.16168	0.71	0.92	0.77
hsa-miR-142-5p	0.16168	0.71	0.92	0.77
mmu-miR-187	0.16168	0.71	0.92	0.77
hsa-miR-188-3p	0.16168	0.71	0.92	0.77
hsa-miR-208b	0.16168	0.71	0.92	0.77
hsa-miR-216a	0.16168	0.71	0.92	0.77
hsa-miR-216b	0.16168	0.71	0.92	0.77
hsa-miR-217	0.16168	0.71	0.92	0.77
hsa-miR-219	0.16168	0.71	0.92	0.77
ath-miR159a	0.16168	0.71	0.92	0.77
hsa-miR-326	0.16168	0.71	0.92	0.77
hsa-miR-338-3p	0.16168	0.71	0.92	0.77
hsa-miR-383	0.16168	0.71	0.92	0.77
hsa-miR-486-3p	0.16168	0.71	0.92	0.77
hsa-miR-491-3p	0.16168	0.71	0.92	0.77
hsa-miR-499-3p	0.16168	0.71	0.92	0.77
hsa-miR-501-3p	0.16168	0.71	0.92	0.77
hsa-miR-504	0.16168	0.71	0.92	0.77
hsa-miR-507	0.16168	0.71	0.92	0.77
hsa-miR-508-5p	0.16168	0.71	0.92	0.77
hsa-miR-510	0.16168	0.71	0.92	0.77
hsa-miR-512-5p	0.16168	0.71	0.92	0.77
hsa-miR-513-5p	0.16168	0.71	0.92	0.77
hsa-miR-515-3p	0.16168	0.71	0.92	0.77
hsa-miR-515-5p	0.16168	0.71	0.92	0.77
hsa-miR-516a-5p	0.16168	0.71	0.92	0.77
hsa-miR-518a-5p	0.16168	0.71	0.92	0.77
hsa-miR-518c	0.16168	0.71	0.92	0.77
hsa-miR-518d-5p	0.16168	0.71	0.92	0.77
hsa-miR-520d-5p	0.16168	0.71	0.92	0.77
hsa-miR-524-5p	0.16168	0.71	0.92	0.77
hsa-miR-525-3p	0.16168	0.71	0.92	0.77
hsa-miR-526b	0.16168	0.71	0.92	0.77
hsa-miR-544	0.16168	0.71	0.92	0.77
hsa-miR-548a	0.16168	0.71	0.92	0.77
hsa-miR-548a-5p	0.16168	0.71	0.92	0.77
hsa-miR-548b	0.16168	0.71	0.92	0.77
hsa-miR-548c	0.16168	0.71	0.92	0.77
hsa-miR-548d	0.16168	0.71	0.92	0.77
hsa-miR-556-3p	0.16168	0.71	0.92	0.77
hsa-miR-556-5p	0.16168	0.71	0.92	0.77
hsa-miR-651	0.16168	0.71	0.92	0.77
hsa-miR-653	0.16168	0.71	0.92	0.77
hsa-miR-871	0.16168	0.71	0.92	0.77
hsa-miR-873	0.16168	0.71	0.92	0.77
hsa-miR-875-3p	0.16168	0.71	0.92	0.77
hsa-miR-876-3p	0.16168	0.71	0.92	0.77
hsa-miR-885-3p	0.16168	0.71	0.92	0.77
hsa-miR-890	0.16168	0.71	0.92	0.77
hsa-miR-891b	0.16168	0.71	0.92	0.77
hsa-miR-892a	0.16168	0.71	0.92	0.77
hsa-miR-208	0.16168	0.71	0.92	0.77
hsa-miR-220b	0.16168	0.71	0.92	0.77
hsa-miR-220c	0.16168	0.71	0.92	0.77
hsa-miR-298	0.16168	0.71	0.92	0.77
hsa-miR-325	0.16168	0.71	0.92	0.77
hsa-miR-384	0.16168	0.71	0.92	0.77
hsa-miR-448	0.16168	0.71	0.92	0.77
hsa-miR-492	0.16168	0.71	0.92	0.77
hsa-miR-509-3-5p	0.16168	0.71	0.92	0.77
hsa-miR-519c	0.16168	0.71	0.92	0.77
hsa-miR-548d-5p	0.162528	0.71	16	0.044
hsa-miR-126	0.172613	4927.59	9741.99	0.51
hsa-miR-891a	0.172972	0.71	1.19	0.59
mmu-miR-451	0.173734	0.71	1.05	0.67
hsa-miR-125a-3p	0.173925	172.84	388.02	0.45
hsa-miR-324-5p	0.173925	741	1663.49	0.45
hsa-miR-136	0.176558	0.71	13.22	0.053
hsa-miR-377	0.177182	7643.41	12633.8	0.6
hsa-miR-484	0.191281	134136	167059	0.8
hsa-miR-211	0.192343	24833.5	46341	0.54
hsa-miR-545	0.192432	0.71	17.45	0.041
hsa-miR-410	0.195072	1203.76	2120.22	0.57
mmu-miR-615	0.196858	2048	876.13	2.34
hsa-miR-16	0.19967	203312	248864	0.82
hsa-miR-185	0.206694	891.44	1327.96	0.67
hsa-miR-597	0.209375	0.74	4.84	0.15
mmu-miR-495	0.210796	7643.41	10998.4	0.69
hsa-miR-362-3p	0.220202	261.98	578.03	0.45
hsa-miR-506	0.220625	0.71	1.05	0.67
hsa-miR-708	0.22232	157683	240387	0.66
hsa-miR-548b-5p	0.226493	0.71	1.37	0.52
mmu-miR-124a	0.232754	1910.85	1499.22	1.27
hsa-miR-18b	0.234535	77040.8	91089.7	0.85
hsa-miR-624	0.237339	0.71	1.41	0.5
hsa-miR-323-3p	0.237466	4927.59	6539.66	0.75
hsa-miR-212	0.239153	61147.3	82094.6	0.74
hsa-miR-508	0.242415	0.71	1.44	0.49
hsa-miR-299-5p	0.244368	912.28	608.87	1.5
hsa-miR-183	0.246556	2.58	38.72	0.067
hsa-miR-331	0.247124	40342.2	50535.2	0.8
hsa-let-7f	0.253743	16767	23987.6	0.7
hsa-miR-346	0.257539	2.14	11.51	0.19
hsa-miR-330-5p	0.259566	2.04925e+06	2.81558e+06	0.73
hsa-miR-660	0.2618	6066.58	3326.99	1.82
hsa-miR-148a	0.271547	776.05	355.82	2.18
hsa-miR-411	0.276564	14596.5	18179.2	0.8
hsa-miR-876-5p	0.280879	32	8.43	3.8
hsa-miR-517c	0.285588	228210	244589	0.93
hsa-miR-674	0.288285	0.71	1.27	0.55
hsa-miR-302a	0.29	488.88	174.85	2.8
hsa-miR-616	0.290229	3.4	34.9	0.098
RNU44	0.296621	194130	224289	0.87
hsa-miR-542-5p	0.297418	116.7	13.93	8.38
hsa-miR-483-5p	0.301352	32	284.05	0.11
hsa-miR-382	0.302973	10562.5	12633.8	0.84
mmu-miR-93	0.303195	21618.8	31651.8	0.68
hsa-miR-130a	0.304389	6809.51	8480.89	0.8
hsa-miR-154	0.307361	70.2	128	0.55
hsa-miR-139-5p	0.313826	2964.01	219.03	13.53
hsa-miR-485-5p	0.317123	181.02	119.43	1.52
hsa-miR-520f	0.320367	0.71	2.22	0.32
hsa-miR-887	0.320367	0.71	2.22	0.32
hsa-miR-453	0.328604	0.71	1.93	0.37
mmu-miR-96	0.334658	0.71	3.67	0.19
hsa-miR-369-5p	0.338186	13.93	58.69	0.24
hsa-miR-516b	0.343369	0.71	1.77	0.4
hsa-miR-139-3p	0.344712	0.71	2.93	0.24
hsa-miR-219-2-3p	0.350441	2.58	0.92	2.81
hsa-miR-542-3p	0.360291	140.39	28.84	4.87
hsa-miR-222	0.365645	2.96582e+06	3.65136e+06	0.81
hsa-miR-520a#	0.369068	912.28	1351.18	0.68
hsa-miR-541	0.371103	0.71	3.54	0.2
hsa-miR-500	0.371542	871.08	453.51	1.92
hsa-miR-519a	0.375447	0.71	5.66	0.13
mmu-miR-140	0.37864	64039.2	79298.2	0.81
hsa-miR-551b	0.379832	0.71	3.08	0.23
hsa-miR-576-5p	0.380143	2.83	0.92	3.08
hsa-miR-335	0.382089	7643.41	5499.18	1.39
hsa-miR-450b-5p	0.390988	119.43	76.11	1.57
hsa-miR-452	0.394542	1.86835e+06	2.36761e+06	0.79
hsa-miR-199b	0.395633	198.55	117.38	1.69
hsa-miR-532	0.397027	14263.1	10085.5	1.41
hsa-miR-548c-5p	0.399824	3.17	0.92	3.46
hsa-miR-199a-3p	0.406929	189697	164189	1.16
hsa-miR-342-5p	0.407199	9.85	2.22	4.44
hsa-let-7g	0.407676	24833.5	28526.2	0.87
hsa-miR-135b	0.408604	1516.64	503.2	3.01
hsa-miR-125b	0.421889	212927	182179	1.17
hsa-miR-19b	0.431791	106464	128820	0.83
hsa-miR-374	0.434901	5531.03	6653.98	0.83
hsa-miR-362	0.438438	2830.16	1910.85	1.48
hsa-miR-220	0.443171	1.74	0.92	1.9
hsa-miR-328	0.443536	3326.99	3888.51	0.86
hsa-miR-25	0.444386	17559.9	21618.8	0.81
hsa-miR-221	0.447938	106464	135694	0.78
hsa-miR-10b	0.450386	62576.5	52317.3	1.2
hsa-miR-518a-3p	0.457361	3.03	7.09	0.43
hsa-miR-193a-3p	0.459071	445.72	548.75	0.81
hsa-miR-152	0.462669	8383.48	9741.99	0.86
hsa-miR-205	0.463606	99.27	137.19	0.72
hsa-miR-29a	0.468954	871617	679918	1.28
hsa-miR-30c	0.479092	46341	51418.5	0.9
hsa-miR-339-5p	0.483763	2298.8	2521.38	0.91
hsa-miR-522	0.485054	36.76	64	0.57
hsa-miR-23b	0.488644	1176.27	1606.83	0.73
hsa-miR-138	0.488784	49667	69033.1	0.72
hsa-miR-570	0.493002	62.54	80.17	0.78
hsa-miR-9	0.493956	3.1	10.56	0.29
hsa-miR-191	0.495003	262144	285870	0.92
hsa-miR-582-3p	0.498706	1.87	1.09	1.71
hsa-miR-20b	0.500977	536.21	687.4	0.78
hsa-miR-654	0.503343	222.86	294.07	0.76
hsa-miR-202	0.509211	73.52	121.52	0.6
hsa-miR-449	0.525157	114.04	134.83	0.85
hsa-miR-148b	0.525813	379.16	299.21	1.27
hsa-miR-132	0.531577	35119.9	30573.6	1.15
hsa-miR-574-3p	0.538466	256157	271389	0.94
hsa-miR-512-3p	0.540351	2.96	10.2	0.29
hsa-miR-503	0.54544	90565.1	114105	0.79
hsa-miR-744	0.550017	6066.58	7256.21	0.84
hsa-miR-22	0.558492	6809.5	7643.41	0.89
hsa-miR-34c	0.569102	630.35	520.95	1.21
hsa-miR-886-3p	0.577397	2194.99	2655.93	0.83
hsa-miR-655	0.577767	2246.3	2655.93	0.85
hsa-miR-140-3p	0.579913	445.72	619.52	0.72
hsa-miR-424	0.583248	2463.8	1634.92	1.51
hsa-miR-519e	0.595564	7.64	3.54	2.16
hsa-miR-92a	0.600722	15286.8	17559.9	0.87
hsa-miR-425-5p	0.603896	4096	3821.7	1.07
hsa-miR-320	0.603898	131072	140480	0.93
hsa-miR-339-3p	0.605891	3176.75	3565.78	0.89
hsa-miR-409-5p	0.609967	244.44	152.22	1.61
hsa-miR-195	0.621485	3565.78	4096	0.87
hsa-miR-101	0.625692	322.54	177.91	1.81
mmu-miR-496	0.638791	5.16	2.51	2.06
hsa-miR-423-5p	0.642824	106.4	128	0.83
U6 snRNA	0.650141	2.09715e+06	2.32694e+06	0.9
hsa-miR-872	0.653162	17.55	137.19	0.13
hsa-miR-532-3p	0.664586	5792.62	4956.14	1.17
hsa-miR-21	0.668777	143763	158596	0.91
hsa-miR-296	0.6767	477.71	279.17	1.71
hsa-miR-127-5p	0.681513	512313	571740	0.9
hsa-miR-450a	0.686995	198.55	166	1.2
hsa-miR-579	0.701495	168.9	251.6	0.67
hsa-miR-100	0.704189	262144	301124	0.87
hsa-miR-589	0.707483	2.09	3.42	0.61
hsa-miR-376c	0.710524	42250.1	46341	0.91
hsa-miR-218	0.712947	16384	18820.3	0.87
hsa-miR-525	0.720641	1.1	0.92	1.2
hsa-miR-10a	0.722368	21618.8	19824.5	1.09
hsa-miR-449b	0.745455	21.11	17.75	1.19
hsa-miR-193a-5p	0.753156	9630.09	10441.2	0.92
hsa-miR-487a	0.758161	512	619.52	0.83
hsa-miR-15b	0.758557	24266.3	26158.7	0.93
hsa-miR-128a	0.776093	691.38	817.46	0.85
hsa-miR-127	0.779689	42250.1	45544.8	0.93
hsa-miR-215	0.785646	7.82	5.01	1.56
hsa-miR-196b	0.791274	32019.6	33340.8	0.96
hsa-miR-26b	0.795521	14596.5	13777.2	1.06
hsa-miR-519d	0.800836	5.79	4.44	1.3
hsa-miR-198	0.820103	7.46	11.31	0.66
hsa-miR-518b	0.820502	1.59	2.11	0.75
hsa-miR-642	0.82432	1097.5	1196.83	0.92
hsa-miR-302b	0.825537	2702.35	3213.66	0.84
hsa-miR-296-3p	0.829224	1.55	1.97	0.79
mmu-miR-134	0.834527	12707	13308	0.95
hsa-miR-520g	0.837605	4.81	3.54	1.36
hsa-miR-1	0.838662	7298.25	7009.04	1.04
hsa-miR-30b	0.842606	24833.5	23987.6	1.04
hsa-miR-488	0.842653	4.19	5.66	0.74
hsa-miR-331-5p	0.844193	168.9	190.68	0.89
hsa-let-7b	0.857323	59750.7	62216.1	0.96
hsa-miR-758	0.863466	1955.52	1845.76	1.06
hsa-miR-361	0.867711	1382.76	1305.15	1.06
hsa-miR-99a	0.870962	256157	271389	0.94
hsa-miR-340	0.874671	660.16	619.52	1.07
hsa-let-7e	0.874848	147123	150562	0.98
hsa-miR-149	0.878406	16767	17258.3	0.97
hsa-miR-210	0.883257	5160.64	5996.9	0.86
mmu-miR-129-3p	0.903941	256	274.37	0.93
hsa-miR-203	0.915404	5.28	6.73	0.78
hsa-miR-219-1-3p	0.926629	3.48	2.88	1.21
hsa-miR-576-3p	0.930727	42.22	49.35	0.86
hsa-miR-539	0.941427	18390.4	17866.9	1.03
hsa-miR-199a	0.949087	615.95	641.36	0.96
hsa-miR-627	0.953561	1.35	1.41	0.95
hsa-miR-133b	0.953733	9.4	8.43	1.12
hsa-miR-615-5p	0.962723	176.88	181.02	0.98
hsa-miR-214	0.963631	97065.3	95950.4	1.01
hsa-miR-501	0.964447	274.37	260.47	1.05
hsa-miR-299-3p	0.967215	2.24	2.11	1.07
hsa-miR-502-3p	0.967557	25.4	23.02	1.1
hsa-miR-520b	0.975975	0.91	0.92	0.99
hsa-miR-142-3p	0.985749	3.82	3.67	1.04
hsa-miR-107	0.989262	16	16.56	0.97
hsa-miR-502	0.993065	161.27	163.14	0.99
